# Supplementary material for: Price subsidies increase the use of private sector ACTs: evidence from a systematic review
Source: Health Policy Plan. 2014 Mar 14;30(3):397–405. doi: 10.1093/heapol/czu013 (PMC4353896; doi:10.1093/heapol/czu013)
Supplement: Supplementary Data [file supp_czu013_Supplementary_Table_1_Revision.xlsx]

## Sheet: Subsidies
Subsidies with available data on ACT use that were included in the analysis
Subsidy Type	Subsidy Dates	Country	Description	Year(s)	Available Data	Baseline	Endline	Published
AMFm	2010-2012	Ghana	National-level subsidy	2011-2012	HH follow up survey data	Under 5s (fraction of Ams that were ACTs) = 3%	Under 5s (fraction of Ams that were ACTs) = 72%	Quaki et al. 2012
	2010-2012	Tanzania		2010-2012	Unpublished HH/Exit interview data	Under 5s use = 16% (March 2011)	Under 5s use = 63% (May 2012)	Yadav et al (WDI/Harvard/CHAI)
	2010-2012	Madagascar		2011-2012	Exit interviews, 3 rounds	All ages (fraction of Ams that were ACTs) = 28% (July 2011) Under 5s = 33%	All ages (fraction of Ams that were ACTs) = 57% (April 2012) Under 5s = 84%	Ward et al (CHAI)
				2010-2012	ACTwatch HH/RA follow up survey data	Under 5s (fraction of Ams that were ACTs) = 6%	Under 5s = 30%	ACTwatch/PSI
	2010-2012	Nigeria		2011-2012	ACTwatch HH/RA follow up survey data	Under 5s (fraction of Ams that were ACTs) = 14%	Under 5s = 21%	ACTwatch/PSI
	2011-2012	Uganda		2009	<5 usage from HH survey (n=1,509 HH) pre-AMFm (baseline); stock/price/market share data	Under 5s (fraction of Ams that were ACTs) = 22%	Under 5s (fraction of Ams that were ACTs) = 71%	ACTwatch/PSI
				2010-2012	HH surveys (Harvard/CHAI study)	All ages (fraction of Ams that were ACTs) = 51%	All ages (fraction of Ams that were ACTs) = 65%	Cohen et al (Harvard/CHAI)
Experimental	2008-2010	Kenya	KEMRI/GoK/PSI - targets retail outlets in 3 districts, children under 5	2008-2010	HH usage data for <5s, randomized private subsidy trial; Yamey et al reports 40.2% increase in use in intervention arm vs. 14.6% increase in use in control arm.	Under 5s: control = 10% (fraction of febrile illnesses receiving ACTs) Intervention = 8%	Control = 27% Intervention = 54%	Kangwana et al, 2011 (KEMRI)
	2008-2009		Busia, Kenya - all ages, 4 drug shops in 1 district	2008-2009	Poverty Action Lab white paper provides some data; unpublished manuscript on website also presents some data, described as "access" rather than "use"	All ages (intervention and control) = 21% (fraction of febrile illnesses receiving ACTs)	All ages: intervention = 46% All ages: control = 28%	JL Cohen/CHAI-funded, Poverty Action Lab white paper
	2007-2008	Tanzania	AMFm pilot subsidy - 2 intervention districts, 1 control district	2007-2008	Usage/demographics/accessibility/SES through exit interview data	All ages: control = 0% (fraction of anti-malarial purchasers who received ACTs) Intervention = 0% Under 5s: control = 0% Under 5s: intervention = 0%	All ages control = 0% All ages intervention = 44% Under 5s control = 6% Under 5s intervention = 53%	Sabot et al 2009 Cohen et al 2010
	2007-2008	Uganda	AMFm pilot subsidy - 4 intervention districts, 1 control district	2010	Medicines for Malaria Venture; Consortium for ACTs Private Sector Subsidy (CAPSS)	Under 5s control = 0% Under 5s intervention = 0%	Under 5s control = 5% Under 5s intervention = 69%	Talisuna et al 2012
Programmatic	2002-2011	Cambodia	PSI subsidy - all ages, private sector	2002-2006	Usage is measured by sales of cocktail drugs in a PSI MAP survey - a TraC survey was also conducted with HHs in 2006	8% of anti-malarial users receive ACTs (2002)	13% of respondents received ACTs (4 years later - 2006)	Yeung et al. 2011; PSI 2006
			PSI subsidy - all ages, private sector	2009-2011	ACTwatch HH/RA follow up survey data	65% of AM users receive ACTs (2009)	68% of AM users receive ACTs (2011)	ACTwatch/PSI
	2007-2008	Tanzania	Subsidy in private sector drug shops	2008	<5 Trt-seeking and uptake of subsidized ACTs in ADDOs in Kilosa over 6 mo.	Under 5s use = 0%	Under 5s use = 10% (one year later)	Simba et al. 2010 and Simba et al. 2012
	2006-2007	Kenya	Subsidy in Community and Family Wellness Shops	2006	Household surveys were conducted in 2006 and 15 months after implementation of the intervention.	All ages receiving Ams who received ACTs = 15%	All ages receiving Ams who received ACTs = 45%	Sabot et al 2009 RFF white paper
